# Supplementary material for: A Novel Multistage Transfer Learning for Ultrasound Breast Cancer Image Classification
Source: Diagnostics (Basel). 2022 Jan 6;12(1):135. doi: 10.3390/diagnostics12010135 (PMC8775102; doi:10.3390/diagnostics12010135)
Supplement: Supplementary file 1 [file diagnostics-12-00135-s001.zip]

Archive with 1 entries (1 files):
- diagnostics-1501165-supplementary.pdf
